# Supplementary material for: Fatty acid metabolism-derived prognostic model for lung adenocarcinoma: unraveling the link to survival and immune response
Source: Front Immunol. 2025 Mar 13;16:1507845. doi: 10.3389/fimmu.2025.1507845 (PMC11965909; doi:10.3389/fimmu.2025.1507845)
Supplement: Supplementary file 2 [file DataSheet2.zip]

Archive with 58 entries (52 files):
- Data analysis/
- Data analysis/fatty12.diff.R
- Data analysis/fatty13.intersect.R
- Data analysis/fatty14.tcgaMergeTime.R
- Data analysis/fatty15.geoMergeTime.R
- Data analysis/fatty16.uniCox.R
- Data analysis/fatty17.maftools.R
- Data analysis/fatty18.model.R
- Data analysis/fatty20.survial.R
- Data analysis/fatty21.PFS.R
- Data analysis/fatty22.indep.R
- Data analysis/fatty23.ROC.R
- Data analysis/fatty24.cliCor.R
- Data analysis/fatty26.Nomo.R
- Data analysis/fatty27.nomoROC.R
- Data analysis/fatty28.indep.R
- Data analysis/fatty29.CIBERSORT.R
- Data analysis/fatty29.run.R
- Data analysis/fatty30.immCor.R
- Data analysis/fatty31.immFunction.R
- Data analysis/fatty32.GSVA.R
- Data analysis/fatty35.TIDE.R
- Data analysis/fatty36.riskDiff.R
- Data analysis/fatty37.GO.R
- Data analysis/fatty38.KEGG.R
- Data analysis/fatty43.geneSur.R
- Data analysis/fatty44.geneCliCor.R
- Data analysis/fatty45.geneImmune.R
- Data analysis/FPKM2TPM.R
- Data analysis/gene.txt
- Data analysis/getClinical.pl
- Data analysis/merge.pl
- Data analysis/probe2symbol.pl
- Data analysis/SRS30.checkpoint.R
- Data analysis/SRS31.geneSur.R
- Data analysis/TMB.pl
- Data analysis/worksheet.docx
- pcr/
- pcr/pcr results Summary.xlsx
- pcr/pcr图片(1)/
- pcr/pcr图片(1)/BUB1.tiff
- pcr/pcr图片(1)/CCNA2.tiff
- pcr/pcr图片(1)/CCNB1.tiff
- pcr/pcr图片(1)/CDC20.tiff
- pcr/pcr图片(1)/CDK1.tiff
- pcr/pcr图片(1)/DLGAP5.tiff
- pcr/pcr图片(1)/TTK.tiff
- pcr/汇总.xlsx
- wb/
- wb/Analyze data/
- wb/Analyze data/Gray value analysis.xlsx
- wb/Protein band/
- wb/Protein band/actin 1.jpg
- wb/Protein band/actin 2.jpg
- wb/Protein band/actin 3.jpg
- wb/Protein band/cdk1 1.jpg
- wb/Protein band/cdk1 2.jpg
- wb/Protein band/cdk1 3.jpg
