# Supplementary material for: Fatty acid metabolism-derived prognostic model for lung adenocarcinoma: unraveling the link to survival and immune response
Source: Front Immunol. 2025 Mar 13;16:1507845. doi: 10.3389/fimmu.2025.1507845 (PMC11965909; doi:10.3389/fimmu.2025.1507845)
Supplement: Supplementary file 2 [file DataSheet2.zip › Data analysis/fatty17.maftools.R]

######Video source: https://ke.biowolf.cn
######ÉúÐÅ×ÔÑ§Íø: https://www.biowolf.cn/
######Î¢ÐÅ¹«ÖÚºÅ£ºbiowolf_cn
######ºÏ×÷ÓÊÏä£ºbiowolf@foxmail.com
######´ðÒÉÎ¢ÐÅ: 18520221056

#if (!require("BiocManager"))
#    install.packages("BiocManager")
#BiocManager::install("maftools")


library(maftools)      #ÒýÓÃ°ü
setwd("C:\\biowolf\\fatty\\17.maftools")    #ÉèÖÃ¹¤×÷Ä¿Â¼

#¶ÁÈ¡µ¥ÒòËØµÄ½á¹ûÎÄ¼þ£¬»ñÈ¡Ô¤ºó»ùÒòµÄÁÐ±í
geneRT=read.table("TCGA.uniCox.txt", header=T, sep="\t", check.names=F, row.names=1)
gene=row.names(geneRT)

#»æÖÆÆÙ²¼Í¼
pdf(file="oncoplot.pdf", width=8, height=7)
maf=read.maf(maf="input.maf")
oncoplot(maf=maf, genes=gene)
dev.off()

#»æÖÆ¹²Í»±äÍ¼ÐÎ
pdf(file="cooccur.pdf", width=6, height=6)
somaticInteractions(maf=maf, genes=gene, pvalue = c(0.01, 0.05), showSum =F)
dev.off()


######Video source: https://ke.biowolf.cn
######ÉúÐÅ×ÔÑ§Íø: https://www.biowolf.cn/
######Î¢ÐÅ¹«ÖÚºÅ£ºbiowolf_cn
######ºÏ×÷ÓÊÏä£ºbiowolf@foxmail.com
######´ðÒÉÎ¢ÐÅ: 18520221056
