# Supplementary material for: Fatty acid metabolism-derived prognostic model for lung adenocarcinoma: unraveling the link to survival and immune response
Source: Front Immunol. 2025 Mar 13;16:1507845. doi: 10.3389/fimmu.2025.1507845 (PMC11965909; doi:10.3389/fimmu.2025.1507845)
Supplement: Supplementary file 2 [file DataSheet2.zip › Data analysis/fatty32.GSVA.R]

######Video source: https://ke.biowolf.cn
######ÉúÐÅ×ÔÑ§Íø: https://www.biowolf.cn/
######Î¢ÐÅ¹«ÖÚºÅ£ºbiowolf_cn
######ºÏ×÷ÓÊÏä£ºbiowolf@foxmail.com
######´ðÒÉÎ¢ÐÅ: 18520221056

#if (!requireNamespace("BiocManager", quietly = TRUE))
#    install.packages("BiocManager")
#BiocManager::install("limma")
#BiocManager::install("GSEABase")
#BiocManager::install("GSVA")

#install.packages("pheatmap")


#ÒýÓÃ°ü
library(limma)
library(GSEABase)
library(GSVA)
library(pheatmap)

expFile="symbol.txt"          #±í´ïÊý¾ÝÎÄ¼þ
riskFile="risk.TCGA.txt"      #·çÏÕÎÄ¼þ
gmtFile="c2.cp.kegg.v7.4.symbols.gmt"     #»ùÒò¼¯ÎÄ¼þ
setwd("C:\\biowolf\\fatty\\32.GSVA")      #ÉèÖÃ¹¤×÷Ä¿Â¼

#¶ÁÈ¡±í´ïÊäÈëÎÄ¼þ,²¢¶ÔÊäÈëÎÄ¼þÕûÀí
rt=read.table(expFile, header=T, sep="\t", check.names=F)
rt=as.matrix(rt)
rownames(rt)=rt[,1]
exp=rt[,2:ncol(rt)]
dimnames=list(rownames(exp), colnames(exp))
data=matrix(as.numeric(as.matrix(exp)), nrow=nrow(exp), dimnames=dimnames)
data=avereps(data)

#GSVA·ÖÎö
geneSets=getGmt(gmtFile, geneIdType=SymbolIdentifier())
gsvaResult=gsva(data, 
                geneSets, 
                min.sz=10, 
                max.sz=500, 
                verbose=TRUE,
                parallel.sz=1)

#É¾³ýÕý³£ÑùÆ·
data=t(gsvaResult)
group=sapply(strsplit(row.names(data),"\\-"), "[", 4)
group=sapply(strsplit(group,""), "[", 1)
group=gsub("2", "1", group)
data=data[group==0,]
row.names(data)=gsub("(.*?)\\-(.*?)\\-(.*?)\\-(.*?)\\-.*", "\\1\\-\\2\\-\\3", row.names(data))
data=avereps(data)

#¶ÁÈ¡riskÎÄ¼þ
risk=read.table(riskFile, header=T, sep="\t", check.names=F, row.names=1)

#Êý¾ÝºÏ²¢
sameSample=intersect(row.names(data), row.names(risk))
data=data[sameSample,,drop=F]
risk=risk[sameSample,"Risk",drop=F]
gsvarisk=cbind(data, risk)

#ÑùÆ··Ö×é
con=gsvarisk[gsvarisk$Risk=="low",]
treat=gsvarisk[gsvarisk$Risk=="high",]
data=rbind(con, treat)

#¶ÔÍ¨Â·½øÐÐ²îÒì·ÖÎö
Type=as.vector(data$Risk)
Type=factor(Type, levels=c("low", "high"))
ann=data[,ncol(data),drop=F]
data=t(data[,-ncol(data),drop=F])
design=model.matrix(~0+factor(Type))
colnames(design)=levels(factor(Type))
fit=lmFit(data, design)
cont.matrix=makeContrasts(high-low, levels=design)
fit2=contrasts.fit(fit, cont.matrix)
fit2=eBayes(fit2)

#Êä³öËùÓÐÍ¨Â·µÄ²îÒìÇé¿ö
allDiff=topTable(fit2,adjust='fdr',number=200000)
allDiffOut=rbind(id=colnames(allDiff),allDiff)
write.table(allDiffOut, file="all.txt", sep="\t", quote=F, col.names=F)

#Êä³ö²îÒìÏÔÖøµÄÍ¨Â·
diffSig=allDiff[with(allDiff, (abs(logFC)>0.1 & adj.P.Val < 0.05)), ]
diffSigOut=rbind(id=colnames(diffSig), diffSig)
write.table(diffSigOut, file="diff.txt", sep="\t", quote=F, col.names=F)

#¶¨ÒåÈÈÍ¼×¢ÊÍµÄÑÕÉ«
ann_colors=list()
bioCol=c("blue", "red")
names(bioCol)=c("low", "high")
ann_colors[["Risk"]]=bioCol

#»æÖÆ²îÒìÍ¨Â·ÈÈÍ¼
termNum=50     #ÉèÖÃÏÔÊ¾Í¨Â·µÄÊýÄ¿
diffTermName=as.vector(rownames(diffSig))
diffLength=length(diffTermName)
if(diffLength<termNum){termNum=diffLength}
hmGene=diffTermName[1:termNum]
hmExp=data[hmGene,]
pdf(file="heatmap.pdf", width=10, height=6)
pheatmap(hmExp, 
	     annotation=ann,
	     annotation_colors = ann_colors,
	     color = colorRampPalette(c(rep("blue",3), "white", rep("red",3)))(50),
	     cluster_cols=F,
	     show_colnames = F,
	     gaps_col=as.vector(cumsum(table(Type))),
	     scale="row",
	     fontsize = 7,
	     fontsize_row=6,
	     fontsize_col=7)
dev.off()


######Video source: https://ke.biowolf.cn
######ÉúÐÅ×ÔÑ§Íø: https://www.biowolf.cn/
######Î¢ÐÅ¹«ÖÚºÅ£ºbiowolf_cn
######ºÏ×÷ÓÊÏä£ºbiowolf@foxmail.com
######´ðÒÉÎ¢ÐÅ: 18520221056
