# Supplementary material for: Fatty acid metabolism-derived prognostic model for lung adenocarcinoma: unraveling the link to survival and immune response
Source: Front Immunol. 2025 Mar 13;16:1507845. doi: 10.3389/fimmu.2025.1507845 (PMC11965909; doi:10.3389/fimmu.2025.1507845)
Supplement: Supplementary file 2 [file DataSheet2.zip › Data analysis/fatty35.TIDE.R]

######Video source: https://ke.biowolf.cn
######ÉúÐÅ×ÔÑ§Íø: https://www.biowolf.cn/
######Î¢ÐÅ¹«ÖÚºÅ£ºbiowolf_cn
######ºÏ×÷ÓÊÏä£ºbiowolf@foxmail.com
######´ðÒÉÎ¢ÐÅ: 18520221056

#if (!requireNamespace("BiocManager", quietly = TRUE))
#    install.packages("BiocManager")
#BiocManager::install("limma")

#install.packages("ggpubr")


#ÒýÓÃ°ü
library(limma)
library(ggpubr)
tideFile="TIDE.txt"          #ÃâÒß´ò·ÖÎÄ¼þ
riskFile="risk.TCGA.txt"     #·çÏÕÎÄ¼þ
setwd("C:\\biowolf\\fatty\\35.TIDE")     #ÉèÖÃ¹¤×÷Ä¿Â¼

#¶ÁÈ¡ÃâÒß´ò·ÖµÄÎÄ¼þ
tide=read.table(tideFile, header=T, sep="\t", check.names=F, row.names=1)

#È¥³ýÕý³£ÑùÆ·
group=sapply(strsplit(row.names(tide),"\\-"), "[", 4)
group=sapply(strsplit(group,""), "[", 1)
group=gsub("2", "1", group)
tide=tide[group==0,,drop=F]
row.names(tide)=gsub("(.*?)\\-(.*?)\\-(.*?)\\-(.*?)\\-.*", "\\1\\-\\2\\-\\3", row.names(tide))
tide=avereps(tide)

#¶ÁÈ¡·çÏÕÊý¾ÝÎÄ¼þ
risk=read.table(riskFile, header=T, sep="\t", check.names=F, row.names=1)
	
#ºÏ²¢Êý¾Ý
sameSample=intersect(row.names(tide), row.names(risk))
tide=tide[sameSample, , drop=F]
risk=risk[sameSample, "Risk", drop=F]
data=cbind(tide, risk)
	
#ÉèÖÃ±È½Ï×é
data$Risk=ifelse(data$Risk=="high", "High-risk", "Low-risk")
group=levels(factor(data$Risk))
data$Risk=factor(data$Risk, levels=c("Low-risk", "High-risk"))
group=levels(factor(data$Risk))
comp=combn(group,2)
my_comparisons=list()
for(i in 1:ncol(comp)){my_comparisons[[i]]<-comp[,i]}

#¶Ôtide´ò·Ö½øÐÐ¿ÉÊÓ»¯,»æÖÆÐ¡ÌáÇÙÍ¼
gg1=ggviolin(data, x="Risk", y="TIDE", fill = "Risk", 
	         xlab="", ylab="TIDE",
	         palette=c("#0066FF","#FF0000"),
	         legend.title="Risk",
	         add = "boxplot", add.params = list(fill="white"))+ 
	         stat_compare_means(comparisons = my_comparisons,symnum.args=list(cutpoints = c(0, 0.001, 0.01, 0.05, 1), symbols = c("***", "**", "*", "ns")),label = "p.signif")

#Êä³öÍ¼ÐÎ
pdf(file="TIDE.pdf", width=6, height=5)
print(gg1)
dev.off()


######Video source: https://ke.biowolf.cn
######ÉúÐÅ×ÔÑ§Íø: https://www.biowolf.cn/
######Î¢ÐÅ¹«ÖÚºÅ£ºbiowolf_cn
######ºÏ×÷ÓÊÏä£ºbiowolf@foxmail.com
######´ðÒÉÎ¢ÐÅ: 18520221056
