# Supplementary material for: Fatty acid metabolism-derived prognostic model for lung adenocarcinoma: unraveling the link to survival and immune response
Source: Front Immunol. 2025 Mar 13;16:1507845. doi: 10.3389/fimmu.2025.1507845 (PMC11965909; doi:10.3389/fimmu.2025.1507845)
Supplement: Supplementary file 2 [file DataSheet2.zip › Data analysis/fatty36.riskDiff.R]

######Video source: https://ke.biowolf.cn
######ÉúÐÅ×ÔÑ§Íø: https://www.biowolf.cn/
######Î¢ÐÅ¹«ÖÚºÅ£ºbiowolf_cn
######ºÏ×÷ÓÊÏä£ºbiowolf@foxmail.com
######´ðÒÉÎ¢ÐÅ: 18520221056

#if (!requireNamespace("BiocManager", quietly = TRUE))
#    install.packages("BiocManager")
#BiocManager::install("limma")


#ÒýÓÃ°ü
library(limma)
expFile="symbol.txt"          #±í´ïÊäÈëÎÄ¼þ
riskFile="risk.TCGA.txt"      #·çÏÕÎÄ¼þ
logFCfilter=1                 #logFC¹ýÂËÌõ¼þ
fdrFilter=0.05                #fdr¹ýÂËÌõ¼þ
setwd("C:\\biowolf\\fatty\\36.riskDiff")    #ÉèÖÃ¹¤×÷Ä¿Â¼

#¶ÁÈ¡ÎÄ¼þ,²¢¶ÔÊäÈëÎÄ¼þÕûÀí
rt=read.table(expFile, header=T, sep="\t", check.names=F)
rt=as.matrix(rt)
rownames(rt)=rt[,1]
exp=rt[,2:ncol(rt)]
dimnames=list(rownames(exp), colnames(exp))
data=matrix(as.numeric(as.matrix(exp)), nrow=nrow(exp), dimnames=dimnames)
data=avereps(data)

##È¥³ýÕý³£ÑùÆ·
group=sapply(strsplit(colnames(data),"\\-"), "[", 4)
group=sapply(strsplit(group,""), "[", 1)
group=gsub("2", "1", group)
data=data[,group==0]
data=t(data)
rownames(data)=gsub("(.*?)\\-(.*?)\\-(.*?)\\-(.*?)\\-.*", "\\1\\-\\2\\-\\3", rownames(data))
data=avereps(data)
data=t(data)

#¶ÁÈ¡riskÎÄ¼þ
risk=read.table(riskFile, header=T, sep="\t", check.names=F, row.names=1)
sameSample=intersect(colnames(data), row.names(risk))
data=data[,sameSample]
risk=risk[sameSample,]

#ÌáÈ¡low riskºÍhigh riskÑùÆ·
riskLow=risk[risk$Risk=="low",]
riskHigh=risk[risk$Risk=="high",]
dataLow=data[,row.names(riskLow)]
dataHigh=data[,row.names(riskHigh)]
data=cbind(dataLow,dataHigh)
data=data[rowMeans(data)>1,]
conNum=ncol(dataLow)
treatNum=ncol(dataHigh)
Type=c(rep(1,conNum), rep(2,treatNum))

#²îÒì·ÖÎö
outTab=data.frame()
for(i in row.names(data)){
	rt=data.frame(expression=data[i,], Type=Type)
	wilcoxTest=wilcox.test(expression ~ Type, data=rt)
	conGeneMeans=mean(data[i,1:conNum])
	treatGeneMeans=mean(data[i,(conNum+1):ncol(data)])
	logFC=log2(treatGeneMeans)-log2(conGeneMeans)
	pvalue=wilcoxTest$p.value
	conMed=median(data[i,1:conNum])
	treatMed=median(data[i,(conNum+1):ncol(data)])
	diffMed=treatMed-conMed
	if( ((logFC>0) & (diffMed>0)) | ((logFC<0) & (diffMed<0)) ){  
		outTab=rbind(outTab,cbind(gene=i,lowMean=conGeneMeans,highMean=treatGeneMeans,logFC=logFC,pValue=pvalue))
	}
}
pValue=outTab[,"pValue"]
fdr=p.adjust(as.numeric(as.vector(pValue)), method="fdr")
outTab=cbind(outTab, fdr=fdr)

#Êä³ö²îÒì±í¸ñ
outDiff=outTab[( abs(as.numeric(as.vector(outTab$logFC)))>logFCfilter & as.numeric(as.vector(outTab$fdr))<fdrFilter),]
write.table(outDiff, file="riskDiff.txt", sep="\t", row.names=F, quote=F)
write.table(outDiff, file="riskDiff.xls", sep="\t", row.names=F, quote=F)


######Video source: https://ke.biowolf.cn
######ÉúÐÅ×ÔÑ§Íø: https://www.biowolf.cn/
######Î¢ÐÅ¹«ÖÚºÅ£ºbiowolf_cn
######ºÏ×÷ÓÊÏä£ºbiowolf@foxmail.com
######´ðÒÉÎ¢ÐÅ: 18520221056
