# Supplementary material for: Fatty acid metabolism-derived prognostic model for lung adenocarcinoma: unraveling the link to survival and immune response
Source: Front Immunol. 2025 Mar 13;16:1507845. doi: 10.3389/fimmu.2025.1507845 (PMC11965909; doi:10.3389/fimmu.2025.1507845)
Supplement: Supplementary file 2 [file DataSheet2.zip › Data analysis/fatty37.GO.R]

######Video source: https://ke.biowolf.cn
######ÉúÐÅ×ÔÑ§Íø: https://www.biowolf.cn/
######Î¢ÐÅ¹«ÖÚºÅ£ºbiowolf_cn
######ºÏ×÷ÓÊÏä£ºbiowolf@foxmail.com
######´ðÒÉÎ¢ÐÅ: 18520221056

#install.packages("colorspace")
#install.packages("stringi")
#install.packages("ggplot2")
#install.packages("digest")
#install.packages("GOplot")

#if (!requireNamespace("BiocManager", quietly = TRUE))
#    install.packages("BiocManager")
#BiocManager::install("org.Hs.eg.db")
#BiocManager::install("DOSE")
#BiocManager::install("clusterProfiler")
#BiocManager::install("enrichplot")


#ÒýÓÃ°ü
library("clusterProfiler")
library("org.Hs.eg.db")
library("enrichplot")
library("ggplot2")
library(GOplot)

pvalueFilter=0.05      #pvalue¹ýÂËÌõ¼þ
qvalueFilter=0.05      #½ÃÕýºóµÄpvalue¹ýÂËÌõ¼þ

#¶¨ÒåÑÕÉ«
colorSel="qvalue"
if(qvalueFilter>0.05){
	colorSel="pvalue"
}
	
setwd("C:\\biowolf\\fatty\\37.GO")                      #ÉèÖÃ¹¤×÷Ä¿Â¼
rt=read.table("riskDiff.txt", header=T, sep="\t", check.names=F)     #¶ÁÈ¡ÊäÈëÎÄ¼þ

#»ùÒòÃû×Ö×ª»»Îª»ùÒòid
genes=as.vector(rt[,1])
entrezIDs=mget(genes, org.Hs.egSYMBOL2EG, ifnotfound=NA)
entrezIDs=as.character(entrezIDs)
gene=entrezIDs[entrezIDs!="NA"]        #È¥³ý»ùÒòidÎªNAµÄ»ùÒò
#gene=gsub("c\\(\"(\\d+)\".*", "\\1", gene)

#GO¸»¼¯·ÖÎö
kk=enrichGO(gene=gene,OrgDb=org.Hs.eg.db, pvalueCutoff=1, qvalueCutoff=1, ont="all", readable =T)
GO=as.data.frame(kk)
GO=GO[(GO$pvalue<pvalueFilter & GO$qvalue<qvalueFilter),]
#±£´æÏÔÖø¸»¼¯µÄ½á¹û
write.table(GO,file="GO.txt",sep="\t",quote=F,row.names = F)

#¶¨ÒåÏÔÊ¾GOµÄÊýÄ¿
showNum=10
if(nrow(GO)<30){
	showNum=nrow(GO)
}

#Öù×´Í¼
pdf(file="barplot.pdf", width=8, height=7)
bar=barplot(kk, drop = TRUE, showCategory =showNum,split="ONTOLOGY",label_format=50, color = colorSel) + facet_grid(ONTOLOGY~., scale='free')
print(bar)
dev.off()
		
#ÆøÅÝÍ¼
pdf(file="bubble.pdf", width=8, height=7)
bub=dotplot(kk,showCategory = showNum, orderBy = "GeneRatio",split="ONTOLOGY", label_format=50, color = colorSel) + facet_grid(ONTOLOGY~., scale='free')
print(bub)
dev.off()

#»ñÈ¡GOÐÅÏ¢
go=data.frame(Category=GO$ONTOLOGY, ID=GO$ID, Term=GO$Description, Genes = gsub("/", ", ", GO$geneID), adj_pval = GO$p.adjust)
#¶ÁÈ¡»ùÒòµÄlogFC
genelist <- data.frame(ID = rt$gene, logFC = rt$logFC)
row.names(genelist)=genelist[,1]
#ÉèÖÃÈ¦Í¼²ÎÊý
circ <- circle_dat(go, genelist)
termNum =8     #ÉèÖÃÏÔÊ¾GOµÄÊýÄ¿
termNum=ifelse(nrow(go)<termNum,nrow(go),termNum)
geneNum=300    #ÉèÖÃ»ùÒòÊýÄ¿
geneNum=ifelse(nrow(genelist)<geneNum, nrow(genelist), geneNum)
#»æÖÆÈ¦Í¼
chord <- chord_dat(circ, genelist[1:geneNum,], go$Term[1:termNum])
pdf(file="GOcircos.pdf", width=11, height=11)
GOChord(chord, 
        space = 0.001,           #»ùÒòÖ®¼äµÄ¼ä¾à
        gene.order = 'logFC',    #°´ÕÕlogFCÖµ¶Ô»ùÒòÅÅÐò
        gene.space = 0.25,       #»ùÒòÃû³ÆÓëÔ²È¦Ö®¼äµÄ¾àÀë
        gene.size = 5,           #»ùÒòÃû³Æ×ÖÌåµÄ´óÐ¡ 
        border.size = 0.1,       #ÏßÌõ´ÖÏ¸
        process.label = 6)       #GOÃû³Æ×ÖÌå´óÐ¡
dev.off()


######Video source: https://ke.biowolf.cn
######ÉúÐÅ×ÔÑ§Íø: https://www.biowolf.cn/
######Î¢ÐÅ¹«ÖÚºÅ£ºbiowolf_cn
######ºÏ×÷ÓÊÏä£ºbiowolf@foxmail.com
######´ðÒÉÎ¢ÐÅ: 18520221056
