# Supplementary material for: Fatty acid metabolism-derived prognostic model for lung adenocarcinoma: unraveling the link to survival and immune response
Source: Front Immunol. 2025 Mar 13;16:1507845. doi: 10.3389/fimmu.2025.1507845 (PMC11965909; doi:10.3389/fimmu.2025.1507845)
Supplement: Supplementary file 2 [file DataSheet2.zip › Data analysis/fatty38.KEGG.R]

######Video source: https://ke.biowolf.cn
######ÉúÐÅ×ÔÑ§Íø: https://www.biowolf.cn/
######Î¢ÐÅ¹«ÖÚºÅ£ºbiowolf_cn
######ºÏ×÷ÓÊÏä£ºbiowolf@foxmail.com
######´ðÒÉÎ¢ÐÅ: 18520221056

#install.packages("colorspace")
#install.packages("stringi")
#install.packages("ggplot2")
#install.packages("digest")
#install.packages("GOplot")

#if (!requireNamespace("BiocManager", quietly = TRUE))
#    install.packages("BiocManager")
#BiocManager::install("org.Hs.eg.db")
#BiocManager::install("DOSE")
#BiocManager::install("clusterProfiler")
#BiocManager::install("enrichplot")


#ÒýÓÃ°ü
library("clusterProfiler")
library("org.Hs.eg.db")
library("enrichplot")
library("ggplot2")
library(GOplot)

pvalueFilter=0.05      #pÖµ¹ýÂËÌõ¼þ
qvalueFilter=0.05      #½ÃÕýºóµÄpÖµ¹ýÂËÌõ¼þ

#¶¨ÒåÑÕÉ«
colorSel="qvalue"
if(qvalueFilter>0.05){
	colorSel="pvalue"
}
	
setwd("C:\\biowolf\\fatty\\38.KEGG")                    #ÉèÖÃ¹¤×÷Ä¿Â¼
rt=read.table("riskDiff.txt", header=T, sep="\t", check.names=F)     #¶ÁÈ¡ÊäÈëÎÄ¼þ

#»ùÒòÃû×Ö×ª»»Îª»ùÒòid
genes=as.vector(rt[,1])
entrezIDs=mget(genes, org.Hs.egSYMBOL2EG, ifnotfound=NA)
entrezIDs=as.character(entrezIDs)
rt=cbind(rt,entrezID=entrezIDs)
gene=entrezIDs[entrezIDs!="NA"]      #É¾³ý»ùÒòidÎªNAµÄ»ùÒò
#gene=gsub("c\\(\"(\\d+)\".*", "\\1", gene)

#Í¨Â·¸»¼¯·ÖÎö
kk <- enrichKEGG(gene=gene, organism="hsa", pvalueCutoff=1, qvalueCutoff=1)
KEGG=as.data.frame(kk)
KEGG$geneID=as.character(sapply(KEGG$geneID,function(x)paste(rt$gene[match(strsplit(x,"/")[[1]],as.character(rt$entrezID))],collapse="/")))
KEGG=KEGG[(KEGG$pvalue<pvalueFilter & KEGG$qvalue<qvalueFilter),]
#±£´æÏÔÖø¸»¼¯µÄ½á¹û
write.table(KEGG, file="KEGG.txt", sep="\t", quote=F, row.names = F)

#¶¨ÒåÏÔÊ¾Í¨Â·µÄÊýÄ¿
showNum=30
if(nrow(KEGG)<showNum){
	showNum=nrow(KEGG)
}

#Öù×´Í¼
pdf(file="barplot.pdf", width=8, height=7)
barplot(kk, drop = TRUE, showCategory = showNum, label_format=50, color = colorSel)
dev.off()

#ÆøÅÝÍ¼
pdf(file="bubble.pdf", width=8, height=7)
dotplot(kk, showCategory = showNum, orderBy = "GeneRatio", label_format=50, color = colorSel)
dev.off()

#»ñÈ¡Í¨Â·µÄÐÅÏ¢
kegg=data.frame(Category="ALL", ID = KEGG$ID, Term=KEGG$Description, Genes = gsub("/", ", ", KEGG$geneID), adj_pval = KEGG$p.adjust)
#¶ÁÈ¡»ùÒòµÄ²îÒìÇé¿ö
genelist <- data.frame(ID = rt$gene, logFC = rt$logFC)
row.names(genelist)=genelist[,1]
#ÉèÖÃÈ¦Í¼²ÎÊý
circ <- circle_dat(kegg, genelist)
termNum =8         #ÉèÖÃÏÔÊ¾Í¨Â·µÄÊýÄ¿
termNum=ifelse(nrow(kegg)<termNum,nrow(kegg),termNum)
geneNum=300        #ÏÔÊ¾»ùÒòµÄÊýÄ¿
geneNum=ifelse(nrow(genelist)<geneNum, nrow(genelist), geneNum)
#»æÖÆÍ¨Â·µÄÈ¦Í¼
chord <- chord_dat(circ, genelist[1:geneNum,], kegg$Term[1:termNum])
pdf(file="KEGGcircos.pdf", width=11, height=11)
GOChord(chord, 
        space = 0.001,           #»ùÒòÖ®¼äµÄ¾àÀë
        gene.order = 'logFC',    #»ùÒòµÄÅÅÐò·½Ê½£¬°´ÕÕlogFCÖµ¶Ô»ùÒòÅÅÐò
        gene.space = 0.25,       #»ùÒòÃû³ÆÓëÔ²È¦µÄÏà¶Ô¾àÀë
        gene.size = 5,           #»ùÒòÃû³Æ×ÖÌåµÄ´óÐ¡ 
        border.size = 0.1,       #ÏßÌõ´ÖÏ¸
        process.label = 6)       #Í¨Â·Ãû³Æ×ÖÌåµÄ´óÐ¡
dev.off()


######Video source: https://ke.biowolf.cn
######ÉúÐÅ×ÔÑ§Íø: https://www.biowolf.cn/
######Î¢ÐÅ¹«ÖÚºÅ£ºbiowolf_cn
######ºÏ×÷ÓÊÏä£ºbiowolf@foxmail.com
######´ðÒÉÎ¢ÐÅ: 18520221056
