# Supplementary material for: Fatty acid metabolism-derived prognostic model for lung adenocarcinoma: unraveling the link to survival and immune response
Source: Front Immunol. 2025 Mar 13;16:1507845. doi: 10.3389/fimmu.2025.1507845 (PMC11965909; doi:10.3389/fimmu.2025.1507845)
Supplement: Supplementary file 2 [file DataSheet2.zip › Data analysis/fatty43.geneSur.R]

######Video source: https://ke.biowolf.cn
######ÉúÐÅ×ÔÑ§Íø: https://www.biowolf.cn/
######Î¢ÐÅ¹«ÖÚºÅ£ºbiowolf_cn
######ºÏ×÷ÓÊÏä£ºbiowolf@foxmail.com
######´ðÒÉÎ¢ÐÅ: 18520221056

#if (!requireNamespace("BiocManager", quietly = TRUE))
#    install.packages("BiocManager")
#BiocManager::install("limma")

#install.packages('survival')
#install.packages('survminer')


#ÒýÓÃ°ü
library(limma)
library(survival)
library(survminer)

gene="BUB1B"           #»ùÒòÃû³Æ
expFile="symbol.txt"    #±í´ïÊý¾ÝÎÄ¼þ
surFile="time.txt"      #Éú´æÊý¾ÝÎÄ¼þ
setwd("D:\\sx\\·ÎÏÙ°©\\·Î°©\\43.µ¥»ùÒòÉú´æ·ÖÎö")     #ÉèÖÃ¹¤×÷Ä¿Â¼

#¶ÁÈ¡»ùÒò±í´ïÎÄ¼þ,²¢¶ÔÊý¾Ý½øÐÐ´¦Àí
rt=read.table(expFile, header=T, sep="\t", check.names=F)
rt=as.matrix(rt)
rownames(rt)=rt[,1]
exp=rt[,2:ncol(rt)]
dimnames=list(rownames(exp),colnames(exp))
data=matrix(as.numeric(as.matrix(exp)),nrow=nrow(exp),dimnames=dimnames)
data=avereps(data)
data=t(data[gene,,drop=F])

#É¾µôÕý³£ÑùÆ·
group=sapply(strsplit(rownames(data),"\\-"), "[", 4)
group=sapply(strsplit(group,""), "[", 1)
group=gsub("2", "1", group)
data=data[group==0,,drop=F]
rownames(data)=gsub("(.*?)\\-(.*?)\\-(.*?)\\-(.*?)\\-.*", "\\1\\-\\2\\-\\3", rownames(data))
data=avereps(data)

#¶ÁÈ¡Éú´æÊý¾Ý
surTime=read.table(surFile, header=T, sep="\t", check.names=F, row.names=1)

#Êý¾ÝºÏ²¢
sameSample=intersect(row.names(data),row.names(surTime))
data=data[sameSample,,drop=F]
surTime=surTime[sameSample,,drop=F]
rt=cbind(surTime, data)
rt$futime=rt$futime/365
colnames(rt)[ncol(rt)]="gene"

#»ñÈ¡×îÓÅcutoff
res.cut=surv_cutpoint(rt, time = "futime", event = "fustat",variables =c("gene"))
res.cut
res.cat=surv_categorize(res.cut)
fit=survfit(Surv(futime, fustat) ~gene, data = res.cat)

#±È½Ï¸ßµÍ±í´ïÉú´æ²îÒì
diff=survdiff(Surv(futime, fustat) ~gene,data =res.cat)
pValue=1-pchisq(diff$chisq,df=1)
if(pValue<0.001){
	pValue="p<0.001"
}else{
	pValue=paste0("p=",sprintf("%.03f",pValue))
}
		
#»æÖÆÉú´æÇúÏß
surPlot=ggsurvplot(fit, 
		           data=res.cat,
		           conf.int=F,
		           pval=pValue,
		           pval.size=6,
		           legend.title=gene,
		           legend.labs=c("High", "Low"),
		           xlab="Time(years)",
		           break.time.by = 1,
		           palette=c("red", "blue"),
		           risk.table=F,
		           risk.table.title="",
		           risk.table.height=.25)
pdf(file="survival.pdf", width=5, height=4.6, onefile = FALSE)
print(surPlot)
dev.off()


######Video source: https://ke.biowolf.cn
######ÉúÐÅ×ÔÑ§Íø: https://www.biowolf.cn/
######Î¢ÐÅ¹«ÖÚºÅ£ºbiowolf_cn
######ºÏ×÷ÓÊÏä£ºbiowolf@foxmail.com
######´ðÒÉÎ¢ÐÅ: 18520221056
