# Supplementary material for: Fatty acid metabolism-derived prognostic model for lung adenocarcinoma: unraveling the link to survival and immune response
Source: Front Immunol. 2025 Mar 13;16:1507845. doi: 10.3389/fimmu.2025.1507845 (PMC11965909; doi:10.3389/fimmu.2025.1507845)
Supplement: Supplementary file 2 [file DataSheet2.zip › Data analysis/fatty44.geneCliCor.R]

######Video source: https://ke.biowolf.cn
######ÉúÐÅ×ÔÑ§Íø: https://www.biowolf.cn/
######Î¢ÐÅ¹«ÖÚºÅ£ºbiowolf_cn
######ºÏ×÷ÓÊÏä£ºbiowolf@foxmail.com
######´ðÒÉÎ¢ÐÅ: 18520221056

#if (!requireNamespace("BiocManager", quietly = TRUE))
#    install.packages("BiocManager")
#BiocManager::install("limma")

#install.packages("ggpubr")


#ÒýÓÃ°ü
library(limma)
library(ggpubr)

gene="CDK1"              #»ùÒòÃû³Æ
expFile="symbol.txt"       #±í´ïÊý¾ÝÎÄ¼þ
cliFile="clinical.txt"     #ÁÙ´²Êý¾ÝÎÄ¼þ
setwd("D:\\sx\\·ÎÏÙ°©\\·Î°©\\44.»ùÒòµÄÁÙ´²Ïà¹ØÐÔ·ÖÎö")     #ÉèÖÃ¹¤×÷Ä¿Â¼

#¶ÁÈ¡»ùÒò±í´ïÎÄ¼þ,²¢¶ÔÊý¾Ý½øÐÐ´¦Àí
rt=read.table(expFile, header=T, sep="\t", check.names=F)
rt=as.matrix(rt)
rownames(rt)=rt[,1]
exp=rt[,2:ncol(rt)]
dimnames=list(rownames(exp),colnames(exp))
data=matrix(as.numeric(as.matrix(exp)),nrow=nrow(exp),dimnames=dimnames)
data=avereps(data)
data=t(data[gene,,drop=F])

#É¾µôÕý³£ÑùÆ·
group=sapply(strsplit(rownames(data),"\\-"), "[", 4)
group=sapply(strsplit(group,""), "[", 1)
group=gsub("2", "1", group)
data=data[group==0,,drop=F]
rownames(data)=gsub("(.*?)\\-(.*?)\\-(.*?)\\-(.*?)\\-.*", "\\1\\-\\2\\-\\3", rownames(data))
data=avereps(data)
data=log2(data+1)

#¶ÁÈ¡ÁÙ´²Êý¾ÝÎÄ¼þ
cli=read.table(cliFile, header=T, sep="\t", check.names=F, row.names=1)
cli[,"Age"]=ifelse(cli[,"Age"]=="unknow", "unknow", ifelse(cli[,"Age"]>65,">65","<=65"))

#ºÏ²¢Êý¾Ý
samSample=intersect(row.names(data), row.names(cli))
data=data[samSample,,drop=F]
cli=cli[samSample,,drop=F]
rt=cbind(data, cli)

#ÁÙ´²Ïà¹ØÐÔ·ÖÎö£¬Êä³öÍ¼ÐÎ½á¹û
for(clinical in colnames(rt[,2:ncol(rt)])){
	data=rt[c(gene, clinical)]
	colnames(data)=c("gene", "clinical")
	data=data[(data[,"clinical"]!="unknow"),]
	#ÉèÖÃ±È½Ï×é
	group=levels(factor(data$clinical))
	data$clinical=factor(data$clinical, levels=group)
	comp=combn(group,2)
	my_comparisons=list()
	for(i in 1:ncol(comp)){my_comparisons[[i]]<-comp[,i]}
	#»æÖÆÏäÏßÍ¼
	boxplot=ggboxplot(data, x="clinical", y="gene", fill="clinical",
		          xlab=clinical,
		          ylab=paste0(gene, " expression"),
		          legend.title=clinical)+ 
	    stat_compare_means(comparisons = my_comparisons)
	#Êä³öÍ¼Æ¬
	pdf(file=paste0(clinical, ".pdf"), width=5.5, height=5)
	print(boxplot)
	dev.off()
}


######Video source: https://ke.biowolf.cn
######ÉúÐÅ×ÔÑ§Íø: https://www.biowolf.cn/
######Î¢ÐÅ¹«ÖÚºÅ£ºbiowolf_cn
######ºÏ×÷ÓÊÏä£ºbiowolf@foxmail.com
######´ðÒÉÎ¢ÐÅ: 18520221056
