# Supplementary material for: Fatty acid metabolism-derived prognostic model for lung adenocarcinoma: unraveling the link to survival and immune response
Source: Front Immunol. 2025 Mar 13;16:1507845. doi: 10.3389/fimmu.2025.1507845 (PMC11965909; doi:10.3389/fimmu.2025.1507845)
Supplement: Supplementary file 2 [file DataSheet2.zip › Data analysis/SRS31.geneSur.R]

######Video source: https://ke.biowolf.cn
######ÉúÐÅ×ÔÑ§Íø: https://www.biowolf.cn/
######Î¢ÐÅ¹«ÖÚºÅ£ºbiowolf_cn
######ºÏ×÷ÓÊÏä£ºbiowolf@foxmail.com
######´ðÒÉÎ¢ÐÅ: 18520221056

#install.packages("survival")
#install.packages("survminer")


#ÒýÓÃ°ü
library(survival)
library(survminer)

inputFile="DCPexp.txt"      #ÊäÈëÎÄ¼þ
setwd("C:\\Users\\huawei\\Desktop\\ÃâÒß¼ì²éµãÉú´æ·ÖÎö")      #ÉèÖÃ¹¤×÷Ä¿Â¼

#¶ÁÈ¡ÊäÈëÎÄ¼þ
rt=read.table(inputFile, header=T, sep="\t", check.names=F, row.names=1)

#¶¨ÒåÉú´æ·ÖÎöº¯Êý
bioSurvival=function(surData=null, outFile=null){
	#¼ÆËã·Ö×éÖ®¼äÉú´æ²îÒìµÄpvalue
	diff=survdiff(Surv(futime, fustat) ~ group, data=surData)
	length=length(levels(factor(surData[,"group"])))
	pValue=1-pchisq(diff$chisq, df=length-1)
	pValue2=pValue
	if(pValue<0.001){
		pValue="p<0.001"
	}else{
		pValue=paste0("p=",sprintf("%.03f",pValue))
	}
	fit <- survfit(Surv(futime, fustat) ~ group, data = surData)
	#print(surv_median(fit))
	
	#»æÖÆÉú´æÇúÏß
	if(pValue2<0.05){
		bioCol=c("#FF0000","#0066FF","#6E568C","#7CC767","#223D6C","#D20A13","#FFD121","#088247","#11AA4D")
		bioCol=bioCol[1:length]
		surPlot=ggsurvplot(fit, 
				           data=surData,
				           conf.int=F,
				           pval=pValue,
				           pval.size=6,
				           legend.title="",
				           legend.labs=levels(factor(surData[,"group"])),
				           font.legend=10,
				           legend = c(0.8, 0.8),
				           xlab="Time(years)",
				           break.time.by = 1,
				           palette = bioCol,
				           surv.median.line = "hv",
				           risk.table=F,
				           cumevents=F,
				           risk.table.height=.25)
		#Êä³öÍ¼ÐÎ
		pdf(file=outFile, onefile = FALSE, width=6, height=5)
		print(surPlot)
		dev.off()
	}
}

for(gene in colnames(rt)[3:(ncol(rt)-1)]){
	#¶ÔÑùÆ·½øÐÐ·Ö×é
	data=rt[,c("futime", "fustat", gene, "Risk")]
	geneType=ifelse(data[,gene]<=median(data[,gene]), paste0("Low ",gene), paste0("High ", gene))
	scoreType=ifelse(data$Risk=="low", "Low risk", "High risk")
	mergeType=paste0(geneType, "+", scoreType)
	#»æÖÆ»ùÒòÁªºÏ²¡ÈË·çÏÕµÄÉú´æÇúÏß
	data$group=mergeType
	bioSurvival(surData=data, outFile=paste0("Sur.", gene, ".pdf"))
}


######Video source: https://ke.biowolf.cn
######ÉúÐÅ×ÔÑ§Íø: https://www.biowolf.cn/
######Î¢ÐÅ¹«ÖÚºÅ£ºbiowolf_cn
######ºÏ×÷ÓÊÏä£ºbiowolf@foxmail.com
######´ðÒÉÎ¢ÐÅ: 18520221056
