# Supplementary material for: Fatty acid metabolism-derived prognostic model for lung adenocarcinoma: unraveling the link to survival and immune response
Source: Front Immunol. 2025 Mar 13;16:1507845. doi: 10.3389/fimmu.2025.1507845 (PMC11965909; doi:10.3389/fimmu.2025.1507845)
Supplement: Supplementary file 2 [file DataSheet2.zip › wb/Analyze data/Gray value analysis.xlsx]

## Sheet: Sheet1
	B2B	H1299	PC9	A549
ACTIM1	39075.7	37434.5	33468.2	32846
ACTIN2	37216.6	32150.4	32623.1	32904.8
ACTIN3	35552.4	30331.2	24739.5	26769.2
CDK1-1	14958.3	22919	24160	25344.8
CDK1-2	16468.7	38501.5	30741.7	28506.7
CDK1-3	20865.8	33374.3	37270.4	27409.3
	0.382803	0.612244	0.72188	0.771625
	0.442509	1.19754	0.942327	0.866341
ratio	0.382803	0.612244	0.72188	0.771625
	0.442509	1.19754	0.942327	0.866341
	0.586901	1.10033	1.50651	1.02391
homogenization	1	1.59937	1.88578	2.01573
	1	2.70626	2.12951	1.95779
	1	1.87481	2.5669	1.74461
